# Supplementary material for: Effect of Ligand Substitution on the Formation of the Meltable Fe-ZIF
Source: Materials (Basel). 2026 May 8;19(10):1926. doi: 10.3390/ma19101926 (PMC13208247; doi:10.3390/ma19101926)
Supplement: Supplementary file 1 [file materials-19-01926-s001.zip]

Archive with 1 entries (1 files):
- materials-4275307-supplementary.pdf
